# Supplementary material for: Coupling of co-transcriptional splicing and 3’ end Pol II pausing during termination in Arabidopsis
Source: Genome Biol. 2023 Sep 11;24:206. doi: 10.1186/s13059-023-03050-4 (PMC10496290; doi:10.1186/s13059-023-03050-4)
Supplement: Supplementary file 2 — Additional file 2: Table S1. Summary of sequencing data. [file 13059_2023_3050_MOESM2_ESM.xlsx]

## Sheet: Sheet1
	Sample_name	SRA accession	Read_pairs	Total_length (bp)	Clean_read_pairs	Clean_total_length (bp)	Clean_read_number	Mapped_read_number	Uniquely_mapped_read_number
pNET-seq	Col-1		119387188	35816156400	115984377	11046928551	231968754	133067897	122648366
pNET-seq	Col-2		125322204	37596661200	121913830	11589432250	243827660	147990383	136131469
pNET-seq	xrn3-1		158461296	47538388800	156801245	14757277126	313602490	182892563	175590447
pNET-seq	xrn3-2		149379649	44813894700	146902737	14158069914	293805474	156359108	150155078
pNET-seq	DMSO-1		70656777	21197033100	68467085	7858009614	136934170	95913472	64540203
pNET-seq	DMSO-2		95866910	28760073000	92719043	10764064046	185438086	122508276	73726924
pNET-seq	GEX1A-1		69343864	20803159200	66090875	7740944443	132181750	86947921	57721346
pNET-seq	GEX1A-2		85551734	25665520200	82805526	8791681024	165611052	99445725	73518551
cbRNA-seq	Col-1		24040265	7212079500	21836138	6464344342	43672276	42496296	28087200
cbRNA-seq	Col-2		22235219	6670565700	20830829	6173024061	41661658	37890734	32667462
cbRNA-seq	xrn3-1		23968096	7190428800	22628084	6701510888	45256168	44044299	32772453
cbRNA-seq	xrn3-2		24479574	7343872200	22896951	6780605139	45793902	44333681	33655851
totalRNA-seq	DMSO-1		20387446	6116233800	17197770	5076572538	34395540	33084888	23793740
totalRNA-seq	DMSO-2		24886359	7465907700	20674826	6104430148	41349652	40357685	27925633
totalRNA-seq	DMSO-3		20030010	6009003000	16386560	4809996014	32773120	31866274	25476844
totalRNA-seq	GEX1A-1		22866330	6859899000	18185980	5359846138	36371960	35534665	22424811
totalRNA-seq	GEX1A-2		20059180	6017754000	15897812	4694928908	31795624	31088302	19672320
totalRNA-seq	GEX1A-3		24777430	7433229000	20835753	6124995277	41671506	40630359	33369846

## Sheet: Sheet2
Table S1: Summary of sequencing data
	Sample_name	SRA accession	Read_pairs	Total_length (bp)	Clean_read_pairs	Clean_total_length (bp)	Clean_read_number	Mapped_read_number	Uniquely_mapped_read_number
pNET-seq	Col-1	SRX15601156	119387188	35816156400	115984377	11046928551	231968754	133067897	122648366
pNET-seq	Col-2	SRX15601162	125322204	37596661200	121913830	11589432250	243827660	147990383	136131469
pNET-seq	xrn3-1	SRX15601159	158461296	47538388800	156801245	14757277126	313602490	182892563	175590447
pNET-seq	xrn3-2	SRX15601158	149379649	44813894700	146902737	14158069914	293805474	156359108	150155078
pNET-seq	DMSO-1	SRX15601157	70656777	21197033100	68467085	7858009614	136934170	95913472	64540203
pNET-seq	DMSO-2	SRX15601168	95866910	28760073000	92719043	10764064046	185438086	122508276	73726924
pNET-seq	Herboxidiene-1	SRX15601167	69343864	20803159200	66090875	7740944443	132181750	86947921	57721346
pNET-seq	Herboxidiene-2	SRX15601166	85551734	25665520200	82805526	8791681024	165611052	99445725	73518551
CB-RNA-seq	Col-1	SRX15601165	20361175	6108352500	18969420	5627052812	37938840	34924647	27503789
CB-RNA-seq	Col-2	SRX15601164	22235219	6670565700	20830829	6173024061	41661658	37890734	32667462
CB-RNA-seq	xrn3-1	SRX15601170	23968096	7190428800	22628084	6701510888	45256168	44044299	32772453
CB-RNA-seq	xrn3-2	SRX15601171	24479574	7343872200	22896951	6780605139	45793902	44333681	33655851
total RNA-seq	DMSO-1	SRX15601172	20387446	6116233800	17197770	5076572538	34395540	33084888	23793740
total RNA-seq	DMSO-2	SRX15601176	24886359	7465907700	20674826	6104430148	41349652	40357685	27925633
total RNA-seq	DMSO-3	SRX15601177	20030010	6009003000	16386560	4809996014	32773120	31866274	25476844
total RNA-seq	Herboxidiene-1	SRX15601173	22866330	6859899000	18185980	5359846138	36371960	35534665	22424811
total RNA-seq	Herboxidiene-2	SRX15601174	20059180	6017754000	15897812	4694928908	31795624	31088302	19672320
total RNA-seq	Herboxidiene-3	SRX15601175	24777430	7433229000	20835753	6124995277	41671506	40630359	33369846
